# Supplementary material for: Simulation and Experimental Study of Ion Concentration Polarization Induced Electroconvective Vortex and Particle Movement
Source: Micromachines (Basel). 2021 Jul 29;12(8):903. doi: 10.3390/mi12080903 (PMC8401646; doi:10.3390/mi12080903)
Supplement: Supplementary file 1 [file micromachines-12-00903-s001.zip]

Archive with 1 entries (1 files):
- micromachines-1298985-supplementary.pdf
